# Supplementary material for: Utility of Blood-Based Tau Biomarkers for Mild Cognitive Impairment and Alzheimer’s Disease: Systematic Review and Meta-Analysis
Source: Cells. 2023 Apr 18;12(8):1184. doi: 10.3390/cells12081184 (PMC10136726; doi:10.3390/cells12081184)
Supplement: Supplementary file 1 [file cells-12-01184-s001.zip]

Archive with 1 entries (1 files):
- cells-2234756-supplementary.pdf
